# Supplementary material for: Hand-Portable Miniaturized Liquid Chromatography for the Determination of Chlorogenic Acids in Dietary Supplements
Source: Antioxidants (Basel). 2022 Dec 5;11(12):2408. doi: 10.3390/antiox11122408 (PMC9774231; doi:10.3390/antiox11122408)
Supplement: Supplementary file 1 [file antioxidants-11-02408-s001.zip]

Archive with 1 entries (1 files):
- antioxidants-2041136-supplementary.pdf
